# Supplementary material for: Five Mitochondrial Genomes of the Genus Eysarcoris Hahn, 1834 with Phylogenetic Implications for the Pentatominae (Hemiptera: Pentatomidae)
Source: Insects. 2021 Jun 30;12(7):597. doi: 10.3390/insects12070597 (PMC8306050; doi:10.3390/insects12070597)
Supplement: Supplementary file 1 [file insects-12-00597-s001.zip › Table S1-4.xlsx]

## Sheet: Table S1
Table S1 Information of the specimens used in this study.
Family	Subfamily	Tribe	Species	Genbank number	Length (bp)	Locality	Collection date
Pentatomidae	Pentatominae	Eysarcorini	Eysarcoris rosaceus	MT165687	16043	Ruili, Ynnan (China)	15 Aug. 2015
		Eysarcorini	E. montivagus	MW846867	15559	Ruili, Ynnan (China)	11 Aug. 2015
		Eysarcorini	E. gibbosus	MW846868	15791	Lvliang, Shanxi (China)	28 Jun. 2015
		Eysarcorini	E. annamita	MW852483	15558	Longyan,Fujian (China)	14 Aug. 2016
		Eysarcorini	E. ventralis	MT165688	15422	Linfen, Shanxi (China)	2 Oct. 2014
Note: The classification of every species was according to Rider’s classification system.

## Sheet: Table S2
Table S2 List of sequences used to reconstruct the phylogenetic relationships within Pentatominae.
Family	Subfamily	Tribe	Species	Genbank number	Length (bp)
Pentatomidae	Pentatominae	Antestiini	Antestiopsis thunbergii	MW679031	15951
		Antestiini	Plautia fimbriata	NC_042813	15907
		Antestiini	P. crossota	MK75749	16809
		Cappaeini	Halyomorpha halys	LC579925	15478
		Carpocorini	Dolycoris baccarum	NC_020373	16549
		Carpocorini	Rubiconia intermedia	KP207596	14967
		Catacanthini	Catacanthus incarnatus	NC_042804	15939
		Caystrini	Caystrus obscurus	NC_042805	15896
		Eysarcorini	Carbula sinica	NC_037741	15233
		Eysarcorini	Eysarcoris aeneus	MK841489	16065
		Eysarcorini	E. guttiger	MN831205	15368
		Halyini	Erthesina fullo	NC_042202	16485
		Hoplistoderini	Hoplistodera incisa	MF620037	14932
		Menidini	Menida violacea	MK617948	15787
		Nezarini	Nezara viridula	EF208087	16889
		Nezarini	Palomena viridissima	MT242599	15118
		Pentatomini	Placosternum urus	NC_042812	16233
		Pentatomini	Pentatoma semiannulata	MT985377	15515
		Sephelini	Brachymna tenuis	NC_042802	15744
		Strachiini	Eurydema gebleri	NC_027489	16005
		Strachiini	E. liturifera	NC_044763	15585
		Strachiini	E. oleracea	NC_044764	15892
		Strachiini	E. qinlingensis	NC_044765	15820
		Strachiini	E. maracandica	NC_037042	15391
		Strachiini	E. dominulus	NC_044762	16752
	Podopinae	Graphosomatini	Graphosoma rubrolineatum	NC_033875	15633
	Asopinae		Cazira horvathi	NC_042817	15939
			Dinorhynchus dybowskyi	NC_037724	15952
Note: The classification of every species was according to Rider’s classification system.

## Sheet: Table S3
Table S3 Annotation and organization of the five Eysarcoris mitochondrial genomes.
Eysarcoris rosaceus									E. montivagus							E. gibbosus							E. annamita							E. ventralis
Gene	Strand	Position		Size	Codon		Anticodon	Intergenic nucleotide	Position		Size	Codon		Anticodon	Intergenic nucleotide	Position		Size	Codon		Anticodon	Intergenic nucleotide	Position		Size	Codon		Anticodon	Intergenic nucleotide	Position		Size	Codon		Anticodon	Intergenic nucleotide
		From	To		Start	Stop			From	To		Start	Stop			From	To		Start	Stop			From	To		Start	Stop			From	To		Start	Stop
trnI	J	1	66	66			GAT		1	67	67			GAT		1	66	66			GAT		1	66	66			GAT		1	69	69			GAT
trnQ	N	68	135	68			TTG	1	78	146	69			TTG	10	72	140	69			TTG	5	71	139	69			TTG	4	74	141	68			TTG	4
trnM	J	146	211	66			CAT	10	178	244	67			CAT	31	140	206	67			CAT	-1	140	207	68			CAT		146	213	68			CAT	4
nad2	J	212	1207	996	ATT	TAA			245	1240	996	ATT	TAG			207	1193	987	ATT	TAA			208	1203	996	ATT	TAA			214	1209	996	ATT	TAG
trnW	J	1221	1284	64			TCA	13	1253	1315	63			TCA	12	1196	1266	71			TCA	2	1208	1275	68			TCA	4	1211	1274	64			TCA	1
trnC	N	1277	1342	66			GCA	-8	1308	1373	66			GCA	-8	1259	1322	64			GCA	-8	1268	1332	65			GCA	-8	1267	1332	66			GCA	-8
trnY	N	1364	1429	66			GTA	21	1393	1459	67			GTA	19	1325	1390	66			GTA	2	1351	1418	68			GTA	18	1351	1417	67			GTA	18
cox1	J	1432	2973	1542	TTG	TAA		2	1462	3003	1542	TTG	TAA		2	1400	2941	1542	TTG	TAA		9	1421	2962	1542	TTG	TAA		2	1422	2963	1545	TTG	TAA		4
trnL2	J	2969	3033	65			TAA	-5	2999	3063	65			TAA	-5	2937	3001	65			TAA	-5	2958	3025	68			TAA	-5	2959	3025	67			TAA	-5
cox2	J	3034	3715	682	ATA	T(AA)			3064	3742	679	ATA	T			3002	3688	687	ATA	TAG			3026	3704	679	ATA	T			3026	3707	682	ATA	T-
trnK	J	3713	3785	73			CTT	-3	3743	3815	73			CTT		3681	3753	73			CTT	-8	3705	3778	74			CTT		3705	3777	73			CTT	-3
trnD	J	3786	3853	68			GTC		3820	3885	66			GTC	4	3754	3819	66			GTC		3782	3851	70			GTC	3	3777	3840	64			GTC	-1
atp8	J	3854	4012	150	TTG	TAA			3886	4044	159	TTG	TAA			3820	3975	156	GTG	TAA			3852	4010	159	TTG	TAA			3841	4002	162	TTG	TAA
atp6	J	4006	4689	684	ATG	TAA		-7	4038	4721	684	ATG	TAA		-7	3969	4643	675	GTG	TAA		-7	4004	4673	670	ATG	T		-7	3996	4664	669	ATG	TAA		-7
cox3	J	4676	5464	789	ATG	TAA		-14	4708	5496	789	ATG	TAA		-14	4657	5445	789	ATG	TAA		13	4674	5462	789	ATG	TAA			4667	5453	787	ATG	T-		2
trnG	J	5465	5528	64			TCC		5498	5562	65			TCC	1	5446	5507	62			TCC		5462	5525	64			TCC	-1	5454	5517	64			TCC
nad3	J	5529	5882	354	ATT	TAA			5563	5914	352	ATT	T			5508	5861	354	ATA	TAA			5526	5879	357	ATT	TAA			5518	5871	354	ATT	TAA
trnA	J	5886	5952	67			TGC	3	5915	5980	66			TGC		5862	5929	68			TGC		5882	5947	66			TGC	2	5872	5938	67			TGC
trnR	J	5954	6017	64			TCG	1	5986	6050	65			TCG	5	5939	6005	67			TCG	9	5955	6018	64			TCG	7	5948	6010	63			TCG	9
trnN	J	6020	6088	69			GTT	2	6060	6127	68			GTT	9	6007	6072	66			GTT	1	6022	6087	66			GTT	3	6018	6084	67			GTT	7
trnS1	J	6088	6155	68			GCT	-1	6127	6194	68			GCT	-1	6072	6140	69			GCT	-1	6087	6154	68			GCT	-1	6084	6151	68			GCT	-1
trnE	J	6160	6227	68			TTC	4	6200	6267	68			TTC	5	6140	6210	71			TTC	-1	6154	6219	66			TTC	-1	6151	6218	68			TTC	-1
trnF	N	6231	6299	69			GAA	3	6269	6336	68			GAA	1	6209	6277	69			GAA	-2	6222	6291	70			GAA	2	6218	6284	67			GAA	-1
nad5	N	6301	8010	1710	ATT	TAA		1	6339	8048	1710	ATT	TAG		2	6278	7982	1705	ATT	T			6292	8001	1710	ATT	TAA			6285	7994	1710	ATT	TAA
trnH	N	8012	8078	67			GTG	1	8050	8117	68			GTG	1	7987	8049	63			GTG	4	8003	8069	67			GTG	1	7996	8064	69			GTG	1
nad4	N	8081	9409	1329	ATG	TAA		2	8120	9448	1329	ATG	TAA		2	8052	9380	1329	ATG	TAA		2	8073	9401	1329	ATG	TAA		3	8067	9395	1329	ATG	TAA		2
nad4l	N	9403	9690	288	ATT	TAA		-7	9442	9729	288	ATC	TAA		-7	9374	9661	288	ATT	TAA		-7	9395	9682	288	ATT	TAA		-7	9389	9676	288	ATT	TAA		-7
trnT	J	9693	9759	67			TGT	2	9732	9795	64			TGT	2	9664	9727	64			TGT	2	9685	9748	64			TGT	2	9679	9746	68			TGT	2
trnP	N	9760	9822	63			TGG		9796	9859	64			TGG		9728	9790	63			TGG		9749	9811	63			TGG		9747	9810	64			TGG
nad6	J	9824	10294	471	TTG	TAA		1	9862	10335	474	TTG	TAA		2	9792	10271	480	TTG	TAA		1	9813	10286	474	TTG	TAA		1	9812	10291	480	TTG	TAA		1
cytb	J	10297	11430	1134	ATG	TAA		2	10339	11472	1134	ATG	TAA		3	10264	11403	1140	ATG	TAA		-8	10290	11426	1137	ATG	TAA		3	10294	11430	1137	ATG	TAG		2
trnS2	J	11432	11499	68			TGA	1	11472	11539	68			TGA	-1	11405	11473	69			TGA	1	11430	11497	68			TGA	3	11429	11496	68			TGA	-2
nad1	N	11525	12451	924	ATA	TAA		25	11565	12491	927	ATA	TAA		25	11499	12428	930	ATA	TAA		25	11523	12449	927	ATA	TAA		25	11523	12449	927	ATA	TAA		26
trnL1	N	12446	12512	67			TAG	-6	12486	12550	65			TAG	-6	12423	12487	65			TAG	-5	12444	12510	67			TAG	-6	12444	12508	65			TAG	-6
rrnL	N	12517	13767	1251				4	12555	13800	1246				4	12465	13735	1271				-23	12488	13764	1277				-23	12514	13765	1252				5
trnV	N	13792	13859	68			TAC	24	13827	13894	68			TAC	26	13753	13820	68			TAC	17	13787	13854	68			TGC	22
rrnS	N	13861	14647	787				1	13896	14683	788				1	13822	14606	785				1	13856	14650	795				1	13764	14552	789				-2
Control region		14648	16043	1396					14684	15559	876					14607	15791	1185					14651	15558	908					14553	15422	870
Note: J refers to major strand; N refers to minus strand

## Sheet: Table S4
Table S4 AT skew and GC skew of the all the mitogenomes sequenced in the present study.
Eysarcoris rosaceus											E. montivagus										E. gibbosus										E. annamita										E. ventralis
gene	Size (bp)	T(U)	C	A	G	AT(%)	GC(%)	GT(%)	AT skewness	GC skewness	Size (bp)	T(U)	C	A	G	AT(%)	GC(%)	GT(%)	AT skewness	GC skewness	Size (bp)	T(U)	C	A	G	AT(%)	GC(%)	GT(%)	AT skewness	GC skewness	Size (bp)	T(U)	C	A	G	AT(%)	GC(%)	GT(%)	AT skewness	GC skewness	Size (bp)	T(U)	C	A	G	AT(%)	GC(%)	GT(%)	AT skewness
Full genome	16043	33.6	13.9	42.2	10.3	75.8	24.2	43.9	0.113	-0.149	15559	32.5	14.9	42	10.7	74.5	25.6	43.2	0.127	-0.165	15791	34.4	13.3	42	10.3	76.4	23.6	44.7	0.099	-0.125	15558	33.4	13.6	42.9	10.1	76.3	23.7	43.5	0.125	-0.15	15422	33.8	13.3	42.6	10.3	76.4	23.6	44.1	0.116
PCGs+	6786	36.2	14.2	37.4	12.2	73.6	26.4	48.4	0.016	-0.078	6804	35.3	15.5	36.8	12.5	72.1	28	47.8	0.021	-0.108	6810	37.3	13.1	38	11.6	75.3	24.7	48.9	0.009	-0.063	6687	36.3	13.7	38.3	11.8	74.6	25.5	48.1	0.026	-0.073	6789	37.2	13	37.9	12	75.1	25	49.2	0.009
PCGs-	4257	50.8	9.2	25.6	14.5	76.4	23.7	65.3	-0.33	0.225	4254	50.4	10	24.9	14.7	75.3	24.7	65.1	-0.339	0.192	4245	50.1	9.2	27.8	12.9	77.9	22.1	63	-0.286	0.171	4254	51.2	9	26	13.8	77.2	22.8	65	-0.327	0.212	4242	51.1	9.1	25.9	13.9	77	23	65	-0.327
tRNAs+	937	36.2	11.3	40.9	11.6	77.1	22.9	47.8	0.061	0.014	933	34.9	11.9	41.6	11.6	76.5	23.5	46.5	0.087	-0.014	944	37.6	10.7	40.1	11.5	77.7	22.2	49.1	0.033	0.038	940	36.3	10.5	41.8	11.4	78.1	21.9	47.7	0.071	0.039	938	36.1	11.2	40.8	11.8	76.9	23	47.9	0.061
tRNAs-	534	40.4	7.5	38	14	78.4	21.5	54.4	-0.031	0.304	535	40.7	7.3	36.8	15.1	77.5	22.4	55.8	-0.051	0.35	527	40.2	8.9	35.1	15.7	75.3	24.6	55.9	-0.068	0.277	537	39.9	8.2	38.2	13.8	78.1	22	53.7	-0.021	0.254	466	39.7	7.5	38.6	14.2	78.3	21.7	53.9	-0.014
rRNAs	2038	43.3	7.9	34.5	14.3	77.8	22.2	57.6	-0.113	0.292	2034	43	8	35.3	13.8	78.3	21.8	56.8	-0.098	0.267	2056	43.2	8	35.1	13.7	78.3	21.7	56.9	-0.104	0.265	2072	44.3	7.4	34.5	13.8	78.8	21.2	58.1	-0.124	0.303	2041	43.5	7.6	34.8	14.1	78.3	21.7	57.6	-0.111
atp6	681	38.6	13.7	37.7	10	76.3	23.7	48.6	-0.012	-0.155	684	35.7	15.8	38	10.5	73.7	26.3	46.2	0.032	-0.2	675	40.6	12.6	38.1	8.7	78.7	21.3	49.3	-0.032	-0.181	670	38.7	12.2	38.5	10.6	77.2	22.8	49.3	-0.002	-0.072	666	37.8	13.1	38.3	10.8	76.1	23.9	48.6	0.006
atp8	147	38.1	12.9	44.2	4.8	82.3	17.7	42.9	0.074	-0.462	159	36.5	15.1	43.4	5	79.9	20.1	41.5	0.087	-0.5	156	40.4	8.3	42.3	9	82.7	17.3	49.4	0.023	0.037	159	41.5	10.1	44.7	3.8	86.2	13.9	45.3	0.036	-0.455	159	37.7	13.2	43.4	5.7	81.1	18.9	43.4	0.07
cox1	1539	34	16.2	34.8	14.9	68.8	31.1	48.9	0.01	-0.042	1542	34	17	33.3	15.7	67.3	32.7	49.7	-0.012	-0.04	1542	35.4	15.3	34.6	14.7	70	30	50.1	-0.012	-0.019	1542	34.4	16	34.8	14.9	69.2	30.9	49.3	0.007	-0.036	1542	35.4	14.8	35	14.9	70.4	29.7	50.3	-0.006
cox2	682	31.4	16.4	40.3	11.9	71.7	28.3	43.3	0.125	-0.161	679	31.7	16.9	39.3	12.1	71	29	43.8	0.108	-0.168	687	33.5	14.3	40	12.2	73.5	26.5	45.7	0.089	-0.077	679	31.2	14.7	41.8	12.2	73	26.9	43.4	0.145	-0.093	681	32.2	15.7	39.8	12.3	72	28	44.5	0.106
cox3	786	34.2	15.6	36.4	13.7	70.6	29.3	47.9	0.031	-0.065	789	34	16	36.4	13.7	70.4	29.7	47.7	0.034	-0.077	789	36	13.8	36.4	13.8	72.4	27.6	49.8	0.005	0	792	34.3	14.8	37.1	13.8	71.4	28.6	48.1	0.039	-0.035	784	35.7	13.8	37	13.5	72.7	27.3	49.2	0.018
cytb	1131	37.7	15.5	33.5	13.4	71.2	28.9	51.1	-0.058	-0.074	1134	35.9	17.5	33.3	13.3	69.2	30.8	49.2	-0.037	-0.135	1140	39.8	13.2	35.7	11.2	75.5	24.4	51	-0.055	-0.082	1137	37.5	15.6	34.7	12.3	72.2	27.9	49.8	-0.039	-0.117	1137	39.1	13	35.4	12.4	74.5	25.4	51.5	-0.05
nad1	939	51	8.6	25.2	15.1	76.2	23.7	66.1	-0.338	0.274	927	51	9.5	23.7	15.7	74.7	25.2	66.7	-0.365	0.248	924	50.6	8	26.5	14.8	77.1	22.8	65.4	-0.313	0.299	927	51.9	8.6	24.3	15.2	76.2	23.8	67.1	-0.363	0.276	924	51.9	8.7	25.2	14.2	77.1	22.9	66.1	-0.346
nad2	993	39.5	9.2	41.4	10	80.9	19.2	49.5	0.024	0.042	996	37.1	11.1	41.2	10.5	78.3	21.6	47.6	0.051	-0.028	987	36.5	10.6	43.9	9	80.4	19.6	45.5	0.092	-0.082	879	37.4	9.7	44.5	8.4	81.9	18.1	45.8	0.086	-0.069	993	40.2	9	42	8.9	82.2	17.9	49.1	0.022
nad3	351	35.9	12.8	40.2	11.1	76.1	23.9	47	0.056	-0.071	349	34.7	15.2	39	11.2	73.7	26.4	45.9	0.058	-0.152	354	35.9	13.3	40.7	10.2	76.6	23.5	46.1	0.063	-0.133	357	38.9	10.4	40.9	9.8	79.8	20.2	48.7	0.025	-0.028	351	37	13.1	37.9	12	74.9	25.1	49	0.011
nad4	1326	49.8	10.1	25.5	14.6	75.3	24.7	64.4	-0.323	0.18	1329	49.5	10.2	25.5	14.8	75	25	64.3	-0.32	0.187	1329	49.7	9.9	28.5	11.8	78.2	21.7	61.5	-0.271	0.087	1329	51.3	9.2	26.7	12.8	78	22	64.1	-0.315	0.164	1326	50.7	9.8	26.4	13.1	77.1	22.9	63.8	-0.315
nad4L	285	50.5	7.4	26.7	15.4	77.2	22.8	65.9	-0.309	0.354	288	49	8	27.1	16	76.1	24	65	-0.288	0.333	288	49.3	5.9	30.9	13.9	80.2	19.8	63.2	-0.229	0.404	288	48.3	7.6	29.5	14.6	77.8	22.2	62.9	-0.241	0.312	285	48.1	8.4	29.5	14	77.6	22.4	62.1	-0.24
nad5	1707	51.4	9	25.6	13.9	77	22.9	65.3	-0.335	0.214	1710	51.1	10.4	24.7	13.9	75.8	24.3	65	-0.348	0.142	1707	50.3	9.7	27.4	12.6	77.7	22.3	62.9	-0.295	0.129	1710	51.2	9.3	25.7	13.8	76.9	23.1	65	-0.332	0.195	1707	51.4	9	25.3	14.3	76.7	23.3	65.7	-0.34
nad6	477	39.2	12.2	39.6	9	78.8	21.2	48.2	0.005	-0.149	474	40.9	12	38.4	8.6	79.3	20.6	49.5	-0.032	-0.163	480	41.9	10.6	38.5	9	80.4	19.6	50.9	-0.041	-0.085	474	41.6	11.2	38.6	8.6	80.2	19.8	50.2	-0.037	-0.128	477	40.7	9.9	40.7	8.8	81.4	18.7	49.5	0
rrnL	1251	43.2	7.9	34.7	14.2	77.9	22.1	57.4	-0.109	0.285	1246	42.4	8	36.1	13.5	78.5	21.5	55.9	-0.08	0.254	1271	43.7	7.9	35.1	13.3	78.8	21.2	57	-0.11	0.257	1277	45	7	34.7	13.2	79.7	20.2	58.2	-0.13	0.305	1252	43.8	7.3	34.7	14.1	78.5	21.4	57.9	-0.117
rrnS	787	43.6	7.8	34.2	14.5	77.8	22.3	58.1	-0.121	0.303	788	43.9	7.9	34	14.2	77.9	22.1	58.1	-0.127	0.287	785	42.4	8.2	35	14.4	77.4	22.6	56.8	-0.095	0.277	795	43.1	7.9	34.2	14.7	77.3	22.6	57.8	-0.115	0.3	789	43	8	35.1	13.9	78.1	21.9	56.9	-0.101
Control region	1396	40.5	12.2	38.18	9.1	78.68	21.3	61.8	-0.0294865	-0.14554	876	35.5	17.2	38.7	8.6	74.2	25.8	44.1	0.0431267	-0.333333	1185	37.2	16.2	34.9	11.6	72.1	27.8	48.8	-0.0319001	-0.165468	908	37.3	16.1	37.8	8.8	75.1	24.9	46.1	0.00665779	-0.293173	870	37.4	14.6	37.7	10.3	75.1	24.9	47.7	0.00399467
Note: PCGs refers to protein-coding genes; + refers to major strand; - refers to minus strand
[truncated: 1 more columns]
